# Supplementary material for: Individual differences in first- and second-order temporal judgment
Source: PLoS One. 2018 Feb 5;13(2):e0191422. doi: 10.1371/journal.pone.0191422 (PMC5798768; doi:10.1371/journal.pone.0191422)
Supplement: S1 Data — (ZIP) [file pone.0191422.s002.zip]

Archive with 52 entries (45 files):
- R analysis/
- R analysis/.Rhistory
- __MACOSX/
- __MACOSX/R analysis/
- __MACOSX/R analysis/._.Rhistory
- R analysis/.DS_Store
- __MACOSX/R analysis/._.DS_Store
- R analysis/extract_data.R
- __MACOSX/R analysis/._extract_data.R
- R analysis/compile_analysis.R
- __MACOSX/R analysis/._compile_analysis.R
- R analysis/data/
- R analysis/data/olife_2015_data.csv
- __MACOSX/R analysis/data/
- __MACOSX/R analysis/data/._olife_2015_data.csv
- R analysis/data/MATLAB_vision_2015.csv
- __MACOSX/R analysis/data/._MATLAB_vision_2015.csv
- R analysis/data/block2.csv
- __MACOSX/R analysis/data/._block2.csv
- R analysis/data/MATLAB_vision_2013.csv
- __MACOSX/R analysis/data/._MATLAB_vision_2013.csv
- R analysis/data/olife_2013_data.csv
- __MACOSX/R analysis/data/._olife_2013_data.csv
- __MACOSX/R analysis/._data
- R analysis/Import raw data/
- R analysis/Import raw data/import_raw_data_3000.R
- __MACOSX/R analysis/Import raw data/
- __MACOSX/R analysis/Import raw data/._import_raw_data_3000.R
- R analysis/Import raw data/.Rhistory
- __MACOSX/R analysis/Import raw data/._.Rhistory
- R analysis/Import raw data/import_stat_feed_ced.R
- __MACOSX/R analysis/Import raw data/._import_stat_feed_ced.R
- R analysis/Import raw data/import_drift_feed_rt.R
- __MACOSX/R analysis/Import raw data/._import_drift_feed_rt.R
- R analysis/Import raw data/import_drift_nofeed_rt.R
- __MACOSX/R analysis/Import raw data/._import_drift_nofeed_rt.R
- R analysis/Import raw data/import_stat_nofeed_rt.R
- __MACOSX/R analysis/Import raw data/._import_stat_nofeed_rt.R
- R analysis/Import raw data/import_drift_nofeed_ced.R
- __MACOSX/R analysis/Import raw data/._import_drift_nofeed_ced.R
- R analysis/Import raw data/import_stat_feed_rt.R
- __MACOSX/R analysis/Import raw data/._import_stat_feed_rt.R
- R analysis/Import raw data/import_stat_nofeed_ced.R
- __MACOSX/R analysis/Import raw data/._import_stat_nofeed_ced.R
- R analysis/Import raw data/import_drift_feed_ced.R
- __MACOSX/R analysis/Import raw data/._import_drift_feed_ced.R
- R analysis/Import raw data/bind_1500_data.R
- __MACOSX/R analysis/Import raw data/._bind_1500_data.R
- R analysis/Import raw data/running_mean.R
- __MACOSX/R analysis/Import raw data/._running_mean.R
- __MACOSX/R analysis/._Import raw data
- __MACOSX/._R analysis
