# Supplementary material for: Individual differences in first- and second-order temporal judgment
Source: PLoS One. 2018 Feb 5;13(2):e0191422. doi: 10.1371/journal.pone.0191422 (PMC5798768; doi:10.1371/journal.pone.0191422)
Supplement: S1 Data — (ZIP) [file pone.0191422.s002.zip › R analysis/extract_data.R]

# libraries
library(gdata)
library(plyr)
library(dplyr)
library(corrplot)

## Subsecond data

# Load Matlab output file - assume accessible in working dir
vision.2013 = read.csv("data/MATLAB_vision_2013.csv")

# Extract relevant variable fields
vision.2013 = vision.2013[, c(1:3, 5, 7:11, 16:19, 24:27)]

# Eliminate rows with estimates derived from < 50 trials
vision.2013 = subset(vision.2013, N_trials >= 50)

# Generate vector of MCI estimates
mci = c()
for (idx in 1:nrow(vision.2013)) {
  if (vision.2013$Int_1_var[idx] > vision.2013$Int_2_var[idx]) {
    mci[idx] = ((vision.2013$Int_1_var[idx]/vision.2013$Int_2_var[idx])-(vision.2013$Best_var[idx]/vision.2013$Worst_var[idx]))/((vision.2013$Int_1_var[idx]/vision.2013$Int_2_var[idx])-(vision.2013$I_Best_var[idx]/vision.2013$I_Worst_var[idx]))
  } 
  else {
    mci[idx] = ((vision.2013$Int_2_var[idx]/vision.2013$Int_1_var[idx])-(vision.2013$Best_var[idx]/vision.2013$Worst_var[idx]))/((vision.2013$Int_2_var[idx]/vision.2013$Int_1_var[idx])-(vision.2013$I_Best_var[idx]/vision.2013$I_Worst_var[idx]))
  }
}

# Mark out of bounds MCI values as missing elements
mci[mci < 0 | mci > 1.04] = NA

# Append MCI estimate vector to vision.2013 d.f
vision.2013 = cbind(vision.2013, mci)

# Split d.f according to condition
sn = subset(vision.2013, Drifting == 0 & Feedback == 0)   # static, no feedback
dn = subset(vision.2013, Drifting == 1 & Feedback == 0)   # drifting, no feedback
sf = subset(vision.2013, Drifting == 0 & Feedback == 1)   # static, feedback
df = subset(vision.2013, Drifting == 1 & Feedback == 1)   # drifting, feedback

# Load O-LIFE response data (2013 dataset)
olife.2013 = read.csv("data/olife_2013_data.csv")

# Split data according to questionnaire format
olife.2013 = split(olife.2013, f=olife.2013$Format)

# Select vectors containing reverse-coded items (marked "R")
rev.cols = matchcols(olife.2013$Binary, with="R")

# Compute scores for all reverse-coded items
olife.2013$Likert[, rev.cols] = 7 - olife.2013$Likert[, rev.cols]
olife.2013$Binary[, rev.cols] = 1 - olife.2013$Binary[, rev.cols]

# Convert Likert into Binary
olife.2013$Recode = olife.2013$Likert
olife.2013$Recode[,c(9:155)] = as.numeric(olife.2013$Recode[,c(9:155)]>3)

# Generate subscale response d.fs
ue = llply(olife.2013, function(x) select(x, starts_with("ue")))
cd = llply(olife.2013, function(x) select(x, starts_with("cd")))
ia = llply(olife.2013, function(x) select(x, starts_with("ia")))
inc = llply(olife.2013, function(x) select(x, starts_with("inc")))

# Derive summed scores for each participant on each scale
subscales = list(ue, cd, ia, inc)
get.totals = llply(subscales, function(x) llply(x, function(x) rowSums(x, na.rm=T)))

# Generate summary score matrix
binary.sums = cbind(olife.2013[[1]][1], t(laply(get.totals, `[[`, 1)))
colnames(binary.sums) = c("Subj_ID", "UnEx", "CogDis", "IntAn", "ImpNon")

likert.sums = cbind(olife.2013[[2]][1], t(laply(get.totals, `[[`, 2)))
colnames(likert.sums) = c("Subj_ID", "UnEx", "CogDis", "IntAn", "ImpNon")

recoded.sums = cbind(olife.2013[[3]][1], t(laply(get.totals, `[[`, 3)))
colnames(recoded.sums) = c("Subj_ID", "UnEx", "CogDis", "IntAn", "ImpNon")


par(mfrow=c(1,2))
boxplot(binary.sums[,c(2:5)], ylim=c(0, 30), ylab="Score", xlab="O-LIFE subscale", main="Binary Format", col="bisque")
boxplot(likert.sums[,c(2:5)], ylim=c(23, 180), ylab="Score", xlab="O-LIFE subscale", main="Likert-scale Format", col="bisque")

boxplot(binary.sums[,c(2:5)], ylim=c(0, 30), ylab="Score", xlab="O-LIFE subscale", main="Binary Format", col="bisque")
boxplot(recoded.sums[,c(2:5)], ylim=c(0, 30), ylab="Score", xlab="O-LIFE subscale", main="Binary (recoded from Likert-scale)", col="bisque")

# pool binary and recoded
exp1pool = rbind(binary.sums[,c(2:5)], recoded.sums[,c(2:5)])

res1 <- cor(binary.sums[,c(2:5)])
round(res1, 2)
corrplot(res1, type = "upper", title = "Binary Format", tl.col = "black", tl.srt = 45)

res2 <- cor(likert.sums[,c(2:5)])
round(res2, 2)
corrplot(res2, type = "upper", title = "Likert-scale Format", tl.col = "black", tl.srt = 45)

corrplot(res1, type = "upper", title = "Binary Format", tl.col = "black", tl.srt = 45)
res3 <- cor(recoded.sums[,c(2:5)])
round(res3, 2)
corrplot(res3, type = "upper", title = "Binary (recoded from Likert-scale)", tl.col = "black", tl.srt = 45)

resPool <- cor(exp1pool)
round(resPool, 2)

# Merge with 2013 vision data
binary.2013 = join_all(list(binary.sums, vision.2013), by="Subj_ID", type="inner", match="all")
likert.2013 = join_all(list(likert.sums, vision.2013), by="Subj_ID", type="inner", match="all")
recoded.2013 = join_all(list(recoded.sums, vision.2013), by="Subj_ID", type="inner", match="all")

# Split binary by condition
b.sn = subset(binary.2013, Drifting == 0 & Feedback == 0)   # static, no feedback
b.dn = subset(binary.2013, Drifting == 1 & Feedback == 0)   # drifting, no feedback
b.sf = subset(binary.2013, Drifting == 0 & Feedback == 1)   # static, feedback
b.df = subset(binary.2013, Drifting == 1 & Feedback == 1)   # drifting, feedback

# Split likert by condition
l.sn = subset(likert.2013, Drifting == 0 & Feedback == 0)   # static, no feedback
l.dn = subset(likert.2013, Drifting == 1 & Feedback == 0)   # drifting, no feedback
l.sf = subset(likert.2013, Drifting == 0 & Feedback == 1)   # static, feedback
l.df = subset(likert.2013, Drifting == 1 & Feedback == 1)   # drifting, feedback

# Split recoded by condition
r.sn = subset(recoded.2013, Drifting == 0 & Feedback == 0)   # static, no feedback
r.dn = subset(recoded.2013, Drifting == 1 & Feedback == 0)   # drifting, no feedback
r.sf = subset(recoded.2013, Drifting == 0 & Feedback == 1)   # static, feedback
r.df = subset(recoded.2013, Drifting == 1 & Feedback == 1)   # drifting, feedback

# pool binary and recoded
p.sn = rbind(b.sn, r.sn)
p.dn = rbind(b.dn, r.dn)
p.sf = rbind(b.sf, r.sf)
p.df = rbind(b.df, r.df)

## Suprasecond data

# Load O-LIFE response data (2015 dataset)
olife.2015 = read.csv("data/olife_2015_data.csv")

# Compute scores for all reverse-coded items
# Select vectors containing "R" in column name ("R" indicates reverse-coded question)
rev.cols = matchcols(olife.2015, with="R")

# Likert scale = 1-6, hence subtract response scores from 7
olife.2015[, rev.cols] = 7 - olife.2015[, rev.cols]

# Convert Likert into Binary
olife.2015b = olife.2015
olife.2015b[,c(10:159)] = as.numeric(olife.2015[,c(10:159)]>3)

# Derive summed subscale scores
# Select relevant subscale responses
sel.ue = matchcols(olife.2015, with="ue")
sel.cd = matchcols(olife.2015, with="cd")
sel.ia = matchcols(olife.2015, with="ia")
sel.inc = matchcols(olife.2015, with="inc")

# Generate subscale response matrices
ue = olife.2015[, sel.ue]
cd = olife.2015[, sel.cd]
ia = olife.2015[, sel.ia]
inc = olife.2015[, sel.inc]

# Derive summed scores for each participant on each scale
sum.ue = rowSums(ue)
sum.cd = rowSums(cd)
sum.ia = rowSums(ia)
sum.inc = rowSums(inc)

# Generate summary score matrix
likert.sums = cbind(sum.ue, sum.cd, sum.ia, sum.inc)
colnames(likert.sums) = c("UE", "CD", "IA", "IN")

# Repeat for binary recoding
# Generate subscale response matrices
ue.b = olife.2015b[, sel.ue]
cd.b = olife.2015b[, sel.cd]
ia.b = olife.2015b[, sel.ia]
inc.b = olife.2015b[, sel.inc]

# Derive summed scores for each participant on each scale
sum.ueb = rowSums(ue.b)
sum.cdb = rowSums(cd.b)
sum.iab = rowSums(ia.b)
sum.incb = rowSums(inc.b)

# Generate summary score matrix
binary.sums = cbind(sum.ueb, sum.cdb, sum.iab, sum.incb)
colnames(binary.sums) = c("UE.b", "CD.b", "IA.b", "IN.b")

# Load Matlab output file containing 2015 temporal estimation data
vision.2015 = read.csv("data/MATLAB_vision_2015.csv")

# Discard unnecessary variable fields
vision.2015 = vision.2015[, c(1:3, 5, 7:11, 16:19, 24:27)]

# Generate vector of MCI estimates
mci = c()
for (idx in 1:nrow(vision.2015)) {
  if (vision.2015$Int_1_var[idx] > vision.2015$Int_2_var[idx]) {
    mci[idx] = ((vision.2015$Int_1_var[idx]/vision.2015$Int_2_var[idx])-(vision.2015$Best_var[idx]/vision.2015$Worst_var[idx]))/((vision.2015$Int_1_var[idx]/vision.2015$Int_2_var[idx])-(vision.2015$I_Best_var[idx]/vision.2015$I_Worst_var[idx]))
  } 
  else {
    mci[idx] = ((vision.2015$Int_2_var[idx]/vision.2015$Int_1_var[idx])-(vision.2015$Best_var[idx]/vision.2015$Worst_var[idx]))/((vision.2015$Int_2_var[idx]/vision.2015$Int_1_var[idx])-(vision.2015$I_Best_var[idx]/vision.2015$I_Worst_var[idx]))
  }
}

# Mark out of bounds MCI values as missing elements 
mci[mci < 0 | mci > 1.01] = NA

# names for plot (consistent with exp 1)
colnames(likert.sums) = c("UnEx", "CogDis", "IntAn", "ImpNon")
colnames(binary.sums) = c("UnEx", "CogDis", "IntAn", "ImpNon")

# Append MCI estimates & O-LIFE summary data to vision.2015 d.f
vision.2015 = cbind(vision.2015, mci, likert.sums, binary.sums)

# compare across response formats (original likert vs. recoded binary)
par(mfrow=c(1,2))
boxplot(likert.sums, ylim=c(23, 180), ylab="Score", xlab="O-LIFE subscale", main="Likert-scale Format", col="bisque")
boxplot(binary.sums, ylim=c(0, 30), ylab="Score", xlab="O-LIFE subscale", main="Binary (recoded from Likert-scale)", col="bisque")

resL <- cor(likert.sums)
round(resL, 2)
corrplot(resL, type = "upper", title = "Likert-scale Format", tl.col = "black", tl.srt = 45)

resB <- cor(binary.sums)
round(resB, 2)
corrplot(resB, type = "upper", title = "Binary (recoded from Likert-scale)", tl.col = "black", tl.srt = 45)

# compare across Exps 1 & 2 (all likert scores transformed to binary, Exp 1 results pooled)
boxplot(exp1pool, ylim=c(0, 30), ylab="Score", xlab="O-LIFE subscale", main="Experiment 1 (pooled)", col="bisque")
boxplot(binary.sums, ylim=c(0, 30), ylab="Score", xlab="O-LIFE subscale", main="Experiment 2 (binary)", col="bisque")

corrplot(resPool, type = "upper", title = "Exp. 1 (pooled)", tl.col = "black", tl.srt = 45)
corrplot(resB, type = "upper", title = "Exp. 2 (binary)", tl.col = "black", tl.srt = 45)
