# Supplementary material for: Individual differences in first- and second-order temporal judgment
Source: PLoS One. 2018 Feb 5;13(2):e0191422. doi: 10.1371/journal.pone.0191422 (PMC5798768; doi:10.1371/journal.pone.0191422)
Supplement: S1 Data — (ZIP) [file pone.0191422.s002.zip › R analysis/compile_analysis.R]

# collate all analysis code into single script 

## load data
source("extract_data.R")        # get vision & o-life data from .csv files

## setup libraries
source("http://dornsife.usc.edu/assets/sites/239/docs/Rallfun-v30.txt")
library(ggplot2)
library(gridExtra)
library(cowplot)
library(tidyr)
library(MASS)
library(sfsmisc)


### SUBSECOND GROUP DATA ###

### Interval 1 & 2 ###

# static, no feedback (w/s)
sn_mean_diff = bootdpci(sn$Int_1_mean, sn$Int_2_mean)     # p = .002, psi = -26.45, CI [-42.31, -10.16] **
sn_var_diff = bootdpci(sn$Int_1_var, sn$Int_2_var)        # p = .526, psi = -1024.19, CI [-4448.10, 2346.13]

# static, feedback (w/s)
sf_mean_diff = bootdpci(sf$Int_1_mean, sf$Int_2_mean)     # p = .722, psi = 2.91, CI [-10.82, 15.38]
sf_var_diff = bootdpci(sf$Int_1_var, sf$Int_2_var)        # p = .09,  psi = 2777.93, CI [-622.23, 5739.78]

# static, feedback vs. no feedback (b/s)
sn_mean_diff1 = pb2gen(sn$Int_1_mean, sf$Int_1_mean)      # p = .021, est.diff = -72.24, CI [-130.62, -13.31] *
sn_mean_diff2 = pb2gen(sn$Int_2_mean, sf$Int_2_mean)      # p = .092, est.diff = -50.39, CI [-107.60, 8.04]

sn_var_diff1 = pb2gen(sn$Int_1_var, sf$Int_1_var)         # p = .495, est.diff = -3296.05, CI [-11248.26, 5558.17]
sn_var_diff2 = pb2gen(sn$Int_2_var, sf$Int_2_var)         # p = .798, est.diff = -952.63, CI [-8510.21, 6423.47]

# static vs. drift, no feedback (w/s)
# remove cases that don't occur across both conditions
mod.dn = dn[-c(2,36,46),]
mod.sn = sn[-c(20,21,24,39),]

sd_mean_diff1 = bootdpci(mod.dn$Int_1_mean, mod.sn$Int_1_mean)    # p = .702, psi = -5.21, CI [-29.18, 18.56]
sd_mean_diff2 = bootdpci(mod.dn$Int_2_mean, mod.sn$Int_2_mean)    # p = .364, psi = -11.86, CI [-36.74, 14.46]

sd_var_diff1 = bootdpci(mod.dn$Int_1_var, mod.sn$Int_1_var)       # p = .15, psi = -3127.94, CI [-7986.77, 917.95]
sd_var_diff2 = bootdpci(mod.dn$Int_2_var, mod.sn$Int_2_var)       # p = .27, psi = -2116.99, CI [-5599.89, 1541.10]

## plot data (Figure 2)

# extract relevant summary stats from data
# mean and variances (vars transformed to s.d.)
sn_1_m = mean(sn$Int_1_mean)
sn_2_m = mean(sn$Int_2_mean)
sn_m1_sd = sd(sn$Int_1_mean)
sn_m2_sd = sd(sn$Int_2_mean)

sn_1_v = mean(sqrt(sn$Int_1_var))
sn_2_v = mean(sqrt(sn$Int_2_var))
sn_v1_sd = sd(sqrt(sn$Int_1_var))
sn_v2_sd = sd(sqrt(sn$Int_2_var))

dn_1_m = mean(dn$Int_1_mean)
dn_2_m = mean(dn$Int_2_mean)
dn_m1_sd = sd(dn$Int_1_mean)
dn_m2_sd = sd(dn$Int_2_mean)

dn_1_v = mean(sqrt(dn$Int_1_var))
dn_2_v = mean(sqrt(dn$Int_2_var))
dn_v1_sd = sd(sqrt(dn$Int_1_var))
dn_v2_sd = sd(sqrt(dn$Int_2_var))

sf_1_m = mean(sf$Int_1_mean)
sf_2_m = mean(sf$Int_2_mean)
sf_m1_sd = sd(sf$Int_1_mean)
sf_m2_sd = sd(sf$Int_2_mean)

sf_1_v = mean(sqrt(sf$Int_1_var))
sf_2_v = mean(sqrt(sf$Int_2_var))
sf_v1_sd = sd(sqrt(sf$Int_1_var))
sf_v2_sd = sd(sqrt(sf$Int_2_var))

df_1_m = mean(df$Int_1_mean)
df_2_m = mean(df$Int_2_mean)
df_m1_sd = sd(df$Int_1_mean)
df_m2_sd = sd(df$Int_2_mean)

df_1_v = mean(sqrt(df$Int_1_var))
df_2_v = mean(sqrt(df$Int_2_var))
df_v1_sd = sd(sqrt(df$Int_1_var))
df_v2_sd = sd(sqrt(df$Int_2_var))

c = c("Static", "Static", "Drift", "Drift")
i = c(1,2,1,2)
est_m = c(sn_1_m, sn_2_m, dn_1_m, dn_2_m)
est_m_sd = c(sn_m1_sd, sn_m2_sd, dn_m1_sd, dn_m2_sd)
est_v = c(sn_1_v, sn_2_v, dn_1_v, dn_2_v)
est_v_sd = c(sn_v1_sd, sn_v2_sd, dn_v1_sd, dn_v2_sd) 
nofeed = data.frame(c, i, est_m, est_m_sd, est_v, est_v_sd)

c = c("Static", "Static", "Drift", "Drift")
i = c(1,2,1,2)
est_m = c(sf_1_m, sf_2_m, df_1_m, df_2_m)
est_m_sd = c(sf_m1_sd, sf_m2_sd, df_m1_sd, df_m2_sd)
est_v = c(sf_1_v, sf_2_v, df_1_v, df_2_v)
est_v_sd = c(sf_v1_sd, sf_v2_sd, df_v1_sd, df_v2_sd) 
feed = data.frame(c, i, est_m, est_m_sd, est_v, est_v_sd)

# derive error bars - s.d. used to indicate dispersal of data around mean (variability across sample)
limits_nf_m = aes(ymax = nofeed$est_m + nofeed$est_m_sd, ymin = nofeed$est_m - nofeed$est_m_sd)
limits_nf_v = aes(ymax = nofeed$est_v + nofeed$est_v_sd, ymin = nofeed$est_v - nofeed$est_v_sd)

limits_f_m = aes(ymax = feed$est_m + feed$est_m_sd, ymin = feed$est_m - feed$est_m_sd)
limits_f_v = aes(ymax = feed$est_v + feed$est_v_sd, ymin = feed$est_v - feed$est_v_sd)

# plot average BP ests across static / drift conds
bc2a <- ggplot(data = nofeed, aes(x = factor(c), y = est_m, fill = factor(i))) +
  geom_bar(stat = "identity", position = position_dodge(0.9), colour = "black", size = 0.3) +
  geom_errorbar(limits_nf_m, position = position_dodge(0.9), size = 0.3, width = 0.2) +
  labs(x = "", y = "Mean estimate (ms)") +
  ylim(0,1050) +
  ggtitle("No feedback") +
  scale_x_discrete(limits = c("Static", "Drift")) +
  scale_fill_discrete(name = "Interval") +
  theme_bw()

bc2b <- ggplot(data = feed, aes(x = factor(c), y = est_m, fill = factor(i))) +
  geom_bar(stat = "identity", position = position_dodge(0.9), colour = "black", size = 0.3) +
  geom_errorbar(limits_f_m, position = position_dodge(0.9), size = 0.3, width = 0.2) +
  labs(x = "", y = "Mean estimate (ms)") +
  ylim(0,1050) +
  ggtitle("Feedback") +
  scale_x_discrete(limits = c("Static", "Drift")) +
  scale_fill_discrete(name = "Interval") +
  theme_bw()

bc2c <- ggplot(data = nofeed, aes(x = factor(c), y = est_v, fill = factor(i))) +
  geom_bar(stat = "identity", position = position_dodge(0.9), colour = "black", size = 0.3) +
  geom_errorbar(limits_nf_v, position = position_dodge(0.9), size = 0.3, width = 0.2) +
  labs(x = "Condition", y = "Mean variance (sd)") +
  ylim(0,300) +
  scale_x_discrete(limits = c("Static", "Drift")) +
  scale_fill_discrete(name = "Interval") +
  theme_bw()

bc2d <- ggplot(data = feed, aes(x = factor(c), y = est_v, fill = factor(i))) +
  geom_bar(stat = "identity", position = position_dodge(0.9), colour = "black", size = 0.3) +
  geom_errorbar(limits_f_v, position = position_dodge(0.9), size = 0.3, width = 0.2) +
  labs(x = "Condition", y = "Mean variance (sd)") +
  ylim(0,300) +
  scale_x_discrete(limits = c("Static", "Drift")) +
  scale_fill_discrete(name = "Interval") +
  theme_bw()

plot_grid(bc2a, bc2b, bc2c, bc2d, ncol = 2, nrow = 2)


### Best/Worst Estimates ###

# mean, no feedback (w/s)
sn_bw_mean_diff = bootdpci(sn$Best_mean, sn$Worst_mean)   # p = .076, psi = -13.73, CI [-27.39, 1.13]
dn_bw_mean_diff = bootdpci(dn$Best_mean, dn$Worst_mean)   # p = .17, psi = -9.65, CI [-22.99, 3.92]

# mean, feedback (w/s)
sf_bw_mean_diff = bootdpci(sf$Best_mean, sf$Worst_mean)   # p = .022, psi = 15.79, CI [1.79, 31.38] *
df_bw_mean_diff = bootdpci(df$Best_mean, df$Worst_mean)   # p = .024, psi = 18.47, CI [2.26, 37.44] *

# var, no feedback (w/s)
sn_bw_var_diff = bootdpci(sn$Best_var, sn$Worst_var)      # p = 0, psi = -18613.28, CI [-24986.34, -13310.97] ***
dn_bw_var_diff = bootdpci(dn$Best_var, dn$Worst_var)      # p = 0, psi = -15054.78, CI [-20398.84, -10669.58] ***

# var, feedback (w/s)
sf_bw_var_diff = bootdpci(sf$Best_var, sf$Worst_var)      # p = 0, psi = -38775.24, CI [-52687.34, -28116.01] ***
df_bw_var_diff = bootdpci(df$Best_var, df$Worst_var)      # p = 0, psi = -30668.29, CI [-41974.44, -23287.82] ***

# Best/Worst var difference, feedback vs. no feedback (b/s)
BW_diff_sn = sn$Worst_var - sn$Best_var
BW_diff_sf = sf$Worst_var - sf$Best_var
BW_var_s = pb2gen(BW_diff_sn, BW_diff_sf)               # p = 0, est.diff = -20161.95, CI [-34626.03, -8237.65] ***

BW_diff_dn = dn$Worst_var - dn$Best_var
BW_diff_df = df$Worst_var - df$Best_var
BW_var_d = pb2gen(BW_diff_dn, BW_diff_df)               # p = 0, est.diff = -15613.51, CI [-27572,34, -6611.17] ***

# plot data (Figure 3)

# get data into long form
best_worst = vision.2013[,c(1, 3, 4, 10, 12, 11, 13)]

# divide according to static / drift conditions
long_s = subset(best_worst, Drifting == 0)
long_s = gather(long_s, class, value, Best_mean:Worst_var)
long_d = subset(best_worst, Drifting == 1)
long_d = gather(long_d, class, value, Best_mean:Worst_var)

# divide into separate d.f. for mean / variance
bw_s_m = long_s[c(1:242),]
bw_s_v = long_s[c(243:484),]
bw_d_m = long_d[c(1:226),]
bw_d_v = long_d[c(227:452),]

bwsnf = subset(bw_s_m, Feedback==0)
bwdnf = subset(bw_d_m, Feedback==0)
bwsf = subset(bw_s_m, Feedback==1)
bwdf = subset(bw_d_m, Feedback==1)

feed = c(0,0,1,1)
class = c(1, 2, 1, 2)
mu = c(mean(bwsnf$value[bwsnf$class=="Best_mean"]), mean(bwsnf$value[bwsnf$class=="Worst_mean"]), mean(bwsf$value[bwsf$class=="Best_mean"]), mean(bwsf$value[bwsf$class=="Worst_mean"]))
std = c(sd(bwsnf$value[bwsnf$class=="Best_mean"]), sd(bwsnf$value[bwsnf$class=="Worst_mean"]), sd(bwsf$value[bwsf$class=="Best_mean"]), sd(bwsf$value[bwsf$class=="Worst_mean"]))
bws_tab = data.frame(feed, class, mu, std)

lims_s = aes(ymax = bws_tab$mu + bws_tab$std, ymin = bws_tab$mu - bws_tab$std)

bc3a = ggplot(bws_tab, aes(x = factor(feed), y = mu, fill = factor(class))) +
  geom_bar(stat = "identity", position = position_dodge(0.9), colour = "black", size = 0.3) +
  geom_errorbar(lims_s, position = position_dodge(0.9), size = 0.3, width = 0.2) +
  geom_hline(yintercept = 750, size = .1) +
  labs(x = " ", y = "Mean estimate (ms)") +
  ylim(0,1000) +
  ggtitle("Static Stimuli") +
  scale_fill_discrete(name = "Category", label = c("Best", "Worst")) +
  scale_x_discrete(labels = c("No-Feedback", "Feedback")) +
  theme_bw()


mu = c(mean(bwdnf$value[bwdnf$class=="Best_mean"]), mean(bwdnf$value[bwdnf$class=="Worst_mean"]), mean(bwdf$value[bwdf$class=="Best_mean"]), mean(bwdf$value[bwdf$class=="Worst_mean"]))
std = c(sd(bwdnf$value[bwdnf$class=="Best_mean"]), sd(bwdnf$value[bwdnf$class=="Worst_mean"]), sd(bwdf$value[bwdf$class=="Best_mean"]), sd(bwdf$value[bwdf$class=="Worst_mean"]))
bwd_tab = data.frame(feed, class, mu, std)

lims_d = aes(ymax = bwd_tab$mu + bwd_tab$std, ymin = bwd_tab$mu - bwd_tab$std)

bc3b = ggplot(bwd_tab, aes(x = factor(feed), y = mu, fill = factor(class))) +
  geom_bar(stat = "identity", position = position_dodge(0.9), colour = "black", size = 0.3) +
  geom_errorbar(lims_d, position = position_dodge(0.9), size = 0.3, width = 0.2) +
  geom_hline(yintercept = 750, size = .1) +
  labs(x = " ", y = "Mean estimate (ms)") +
  ylim(0,1000) +
  ggtitle("Drifting Stimuli") +
  scale_fill_discrete(name = "Category", label = c("Best", "Worst")) +
  scale_x_discrete(labels = c("No-Feedback", "Feedback")) +
  theme_bw()

# derive s.d. estimates to improve scaling
sd = sqrt(bw_s_v$value)
bw_s_sd = cbind(bw_s_v,sd)
sd = sqrt(bw_d_v$value)
bw_d_sd = cbind(bw_d_v,sd)

bp3c = ggplot(bw_s_sd, aes(x = factor(Feedback), y = sd, fill = factor(class))) +
  geom_boxplot() +
  labs(x = "Condition", y = "Estimate variance (sd)") +
  ylim(0,700) +
  scale_x_discrete(labels = c("No Feedback", "Feedback")) +
  scale_fill_discrete(name = "Category", label = c("Best", "Worst")) +
  theme_bw()

bp3d = ggplot(bw_d_sd, aes(x = factor(Feedback), y = sd, fill = factor(class))) +
  geom_boxplot() +
  labs(x = "Condition", y = "Estimate variance (sd)") +
  ylim(0,700) +
  scale_x_discrete(labels = c("No Feedback", "Feedback")) +
  scale_fill_discrete(name = "Category", label = c("Best", "Worst")) +
  theme_bw()

plot_grid(bc3a, bc3b, bp3c, bp3d, ncol = 2)

### SUBSECOND PERSONALITY ###

### binary o-life ###
# binary static, nf - averaged mean estimates
b.sn$Int_mean = (b.sn$Int_1_mean + b.sn$Int_2_mean)/2

b.ue_m = corb(b.sn$UnEx, b.sn$Int_mean)     # p = .915, cor = -.01, CI [-.41, .34]
b.cd_m = corb(b.sn$CogDis, b.sn$Int_mean)     # p = .354, cor = .23, CI [-.27, .57]
b.ia_m = corb(b.sn$IntAn, b.sn$Int_mean)     # p = .768, cor = -.05, CI [-.40, .33]
b.in_m = corb(b.sn$ImpNon, b.sn$Int_mean)     # p = .501, cor = .15, CI [-.26, .49]

# fb
b.sf$Int_mean = (b.sf$Int_1_mean + b.sf$Int_2_mean)/2
corb(b.sf$UnEx, b.sf$Int_mean)     # p = .220
corb(b.sf$CogDis, b.sf$Int_mean)     # p = .351
corb(b.sf$IntAn, b.sf$Int_mean)     # p = .588
corb(b.sf$ImpNon, b.sf$Int_mean)     # p = .962


# binary static - absolute error of averaged mean estimates
b.sn_err = abs(b.sn$Int_mean - 750)

b.ue_err = corb(b.sn$UnEx, b.sn_err)     # p = .508, cor = -.13, CI [-.48, .25]
b.cd_err = corb(b.sn$CogDis, b.sn_err)     # p = .110, cor = .30, CI [-.08, .60]
b.ia_err = corb(b.sn$IntAn, b.sn_err)     # p = .758, cor = .03, CI [-.32, .43]
b.in_err = corb(b.sn$ImpNon, b.sn_err)     # p = .384, cor = -.13, CI [-.45, .17]

# fb
b.sf_err = abs(b.sf$Int_mean - 750)
corb(b.sf$UnEx, b.sf_err)           # p = .411
corb(b.sf$CogDis, b.sf_err)         # p = .294
corb(b.sf$IntAn, b.sf_err)          # p = .421
corb(b.sf$ImpNon, b.sf_err)         # p = .975


# binary static - averaged variance estimates
b.sn$Int_var = (b.sn$Int_1_var + b.sn$Int_2_var)/2

b.ue_v = corb(b.sn$UnEx, b.sn$Int_var)     # p = .067, cor = -.36, CI [-.68, .01]
b.cd_v = corb(b.sn$CogDis, b.sn$Int_var)     # p = .995, cor = .01, CI [-.53, .47]
b.ia_v = corb(b.sn$IntAn, b.sn$Int_var)     # p = .982, cor = .01, CI [-.43, .41]
b.in_v = corb(b.sn$ImpNon, b.sn$Int_var)     # p = .664, cor = -.11, CI [-.51, .35]

# fb
b.sf$Int_var = (b.sf$Int_1_var + b.sf$Int_2_var)/2
corb(b.sf$UnEx, b.sf$Int_var)     # p = .144
corb(b.sf$CogDis, b.sf$Int_var)     # p = .878
corb(b.sf$IntAn, b.sf$Int_var)     # p = .795
corb(b.sf$ImpNon, b.sf$Int_var)     # p = .461


# Binary sn vs. sf - best variances
b.ue_bvn = corb(b.sn$UnEx, b.sn$Best_var)    # p = .374, cor = -.19, CI [-.62, .26]
b.cd_bvn = corb(b.sn$CogDis, b.sn$Best_var)    # p = .441, cor = -.20, CI [-.57, .25]
b.ia_bvn = corb(b.sn$IntAn, b.sn$Best_var)    # p = .751, cor = -.12, CI [-.47, .34]
b.in_bvn = corb(b.sn$ImpNon, b.sn$Best_var)    # p = .694, cor = .12, CI [-.36, .51]

b.ue_bvf = corb(b.sf$UnEx, b.sf$Best_var)    # p = .771, cor = .09, CI [-.39, .41]
b.cd_bvf = corb(b.sf$CogDis, b.sf$Best_var)    # p = .200, cor = -.23, CI [-.53, .11]
b.ia_bvf = corb(b.sf$IntAn, b.sf$Best_var)    # p = .568, cor = -.08, CI [-.48, .25]
b.in_bvf = corb(b.sf$ImpNon, b.sf$Best_var)    # p = .471, cor = -.10, CI [-.49, .26]


# proportion of variance, perceived vs. ideal best estimate (1 = difference minimised = ideal categorisation)
b.p_var = b.sn$I_Best_var / b.sn$Best_var   
b.p_var[b.p_var > 1.04] = NA
b.ue_pv = corb(b.sn$UnEx, b.p_var)  # p = .631, cor = -.12, CI [-.49, .33]
b.cd_pv = corb(b.sn$CogDis, b.p_var)  # p = .130, cor = .36, CI [-.12, .70]
b.ia_pv = corb(b.sn$IntAn, b.p_var)  # p = .364, cor = .17, CI [-.24, .54]
b.in_pv = corb(b.sn$ImpNon, b.p_var)  # p = .040, cor = -.41, CI [-.68, -.02] *

### likert o-life ###
# Likert static - averaged mean estimates
l.sn$Int_mean = (l.sn$Int_1_mean + l.sn$Int_2_mean)/2

l.ue_m = corb(l.sn$UnEx, l.sn$Int_mean)     # p = .190, cor = .32, CI [-.19, .68]
l.cd_m = corb(l.sn$CogDis, l.sn$Int_mean)     # p = .805, cor = .01, CI [-.33, .44]
l.ia_m = corb(l.sn$IntAn, l.sn$Int_mean)     # p = .638, cor = .09, CI [-.32, .50]
l.in_m = corb(l.sn$ImpNon, l.sn$Int_mean)     # p = .194, cor = .28, CI [-.14, .68]

# fb
l.sf$Int_mean = (l.sf$Int_1_mean + l.sf$Int_2_mean)/2
corb(l.sf$UnEx, l.sf$Int_mean)     # p = .388
corb(l.sf$CogDis, l.sf$Int_mean)     # p = .815
corb(l.sf$IntAn, l.sf$Int_mean)     # p = .962
corb(l.sf$ImpNon, l.sf$Int_mean)     # p = .671


# Likert static - absolute error of averaged mean estimates
l.sn_err = abs(l.sn$Int_mean - 750)

l.ue_err = corb(l.sn$UnEx, l.sn_err)     # p = .010, cor = .46, CI [.12, .76] *
l.cd_err = corb(l.sn$CogDis, l.sn_err)     # p = .177, cor = .23, CI [-.11, .61]
l.ia_err = corb(l.sn$IntAn, l.sn_err)     # p = .541, cor = -.11, CI [-.49, .25]
l.in_err = corb(l.sn$ImpNon, l.sn_err)     # p = .457, cor = .12, CI [-.27, .60]

# fb
l.sf_err = abs(l.sf$Int_mean - 750)
corb(l.sf$UnEx, l.sf_err)           # p = .841
corb(l.sf$CogDis, l.sf_err)         # p = .217
corb(l.sf$IntAn, l.sf_err)          # p = .841
corb(l.sf$ImpNon, l.sf_err)         # p = .781


# Likert static - averaged variance estimates
l.sn$Int_var = (l.sn$Int_1_var + l.sn$Int_2_var)/2

l.ue_v = corb(l.sn$UnEx, l.sn$Int_var)     # p = .701, cor = .10, CI [-.31, .46]
l.cd_v = corb(l.sn$CogDis, l.sn$Int_var)     # p = .671, cor = .08, CI [-.34, .49]
l.ia_v = corb(l.sn$IntAn, l.sn$Int_var)     # p = .825, cor = .04, CI [-.40, .42]
l.in_v = corb(l.sn$ImpNon, l.sn$Int_var)     # p = .741, cor = -.06, CI [-.47, .29]

# fb
l.sf$Int_var = (l.sf$Int_1_var + l.sf$Int_2_var)/2
corb(l.sf$UnEx, l.sf$Int_var)     # p = .975
corb(l.sf$CogDis, l.sf$Int_var)     # p = .848
corb(l.sf$IntAn, l.sf$Int_var)     # p = .477
corb(l.sf$ImpNon, l.sf$Int_var)     # p = .287


# Likert sn vs. sf - best variances
l.ue_bvn = corb(l.sn$UnEx, l.sn$Best_var)    # p = .027, cor = .47, CI [.09, .74] *
l.cd_bvn = corb(l.sn$CogDis, l.sn$Best_var)    # p = .124, cor = .29, CI [-.10, .60]
l.ia_bvn = corb(l.sn$IntAn, l.sn$Best_var)    # p = .698, cor = -.08, CI [-.49, .30]
l.in_bvn = corb(l.sn$ImpNon, l.sn$Best_var)    # p = .040, cor = .43, CI [.02, .76] *

l.ue_bvf = corb(l.sf$UnEx, l.sf$Best_var)    # p = .040, cor = .35, CI [.02, .63] *
l.cd_bvf = corb(l.sf$CogDis, l.sf$Best_var)    # p = .848, cor = .03, CI [-.29, .37]
l.ia_bvf = corb(l.sf$IntAn, l.sf$Best_var)    # p = .437, cor = -.16, CI [-.48, .25]
l.in_bvf = corb(l.sf$ImpNon, l.sf$Best_var)    # p = .144, cor = -.24, CI [-.11, .52]


# proportion of variance, perceived vs. ideal best estimate (1 = difference minimised = ideal categorisation)
l.p_var = l.sn$I_Best_var / l.sn$Best_var
l.p_var[l.p_var > 1.04] = NA
l.ue_pv = corb(l.sn$UnEx, l.p_var)    # p = .077, cor = -.34, CI [-.64, .05]
l.cd_pv = corb(l.sn$CogDis, l.p_var)    # p = .457, cor = -.15, CI [-.55, .24]
l.ia_pv = corb(l.sn$IntAn, l.p_var)    # p = .778, cor = -.06, CI [-.46, .34]
l.in_pv = corb(l.sn$ImpNon, l.p_var)    # p = .047, cor = -.37, CI [-.70, -.01] *

# regression
reg1 = rlm(l.sn$Best_var ~ l.sn$UnEx)
reg2 = rlm(l.sn$Best_var ~ l.sn$UnEx + l.sn$ImpNon)
f.robftest(reg1, var = "l.sn$UnEx") 
f.robftest(reg2, var = "l.sn$UnEx") 
f.robftest(reg2, var = "l.sn$ImpNon") 


# plot mci (Figure 5)
MCI = l.p_var[-c(3,21)]
mci = data.frame(cbind(l.sn[-c(3,21), c(2:5)], MCI))

sp.ue = ggplot(mci, aes(x = UnEx, y = MCI)) + geom_point(size=2) + geom_smooth(method="rlm") + ylim(0,1)
sp.cd = ggplot(mci, aes(x = CogDis, y = MCI)) + geom_point(size=2) + geom_smooth(method="rlm") + ylim(0,1)
sp.ia = ggplot(mci, aes(x = IntAn, y = MCI)) + geom_point(size=2) + geom_smooth(method="rlm") + ylim(0,1)
sp.in = ggplot(mci, aes(x = ImpNon, y = MCI)) + geom_point(size=2) + geom_smooth(method="rlm") + ylim(0,1)

plot_grid(sp.ue, sp.cd, sp.ia, sp.in, ncol = 2)


### SUPRASECOND GROUP DATA ###

ac = vision.2015

### Interval 1 & 2 ###

ac_mean_diff = bootdpci(ac$Int_1_mean, ac$Int_2_mean)     # p = .206, psi = -6.62, CI [-16.66, 3.42]
ac_var_diff = bootdpci(ac$Int_1_var, ac$Int_2_var)        # p = .274, psi = 1345.47, CI [-1105.86, 4501.56]

# plot data and compare with Exp 1 (Figure 6)

# extract relevant summary stats from data
# mean and variances
ac_1_m = mean(ac$Int_1_mean)
ac_2_m = mean(ac$Int_2_mean)
ac_m1_sd = sd(ac$Int_1_mean)
ac_m2_sd = sd(ac$Int_2_mean)

ac_1_v = mean(sqrt(ac$Int_1_var))
ac_2_v = mean(sqrt(ac$Int_2_var))
ac_v1_sd = sd(sqrt(ac$Int_1_var))
ac_v2_sd = sd(sqrt(ac$Int_2_var))

i = c(1,2)
est_m = c(ac_1_m, ac_2_m)
est_m_sd = c(ac_m1_sd, ac_m2_sd)
est_v = c(ac_1_v, ac_2_v)
est_v_sd = c(ac_v1_sd, ac_v2_sd) 
ac_sum = data.frame(i, est_m, est_m_sd, est_v, est_v_sd)


mixed_sum = rbind(nofeed[c(1:2),c(2:6)], ac_sum)
exp = c("1500", "1500", "3000", "3000")
mixed = cbind(exp, mixed_sum)

limits_mixed_m = aes(ymax = mixed$est_m + mixed$est_m_sd, ymin = mixed$est_m - mixed$est_m_sd)
limits_mixed_v = aes(ymax = mixed$est_v + mixed$est_v_sd, ymin = mixed$est_v - mixed$est_v_sd)

bc6a <- ggplot(data = mixed, aes(x = factor(exp), y = est_m, fill = factor(i))) +
  geom_bar(stat = "identity", position = position_dodge(0.9), colour = "black", size = 0.3) +
  geom_errorbar(limits_mixed_m, position = position_dodge(0.9), size = 0.3, width = 0.2) +
  geom_hline(yintercept = 750, size = .1) +
  geom_hline(yintercept = 1500, size = .1) +
  labs(x = " ", y = "Mean estimate (ms)") +
  coord_cartesian(ylim=c(250,1750)) +
  ggtitle("Mean Duration of BP Estimates") +
  scale_fill_discrete(name = "Interval") +
  scale_x_discrete(limits = c("1500", "3000")) +
  theme_bw()

bc6c <- ggplot(data = mixed, aes(x = factor(exp), y = est_v, fill = factor(i))) +
  geom_bar(stat = "identity", position = position_dodge(0.9), colour = "black", size = 0.3) +
  geom_errorbar(limits_mixed_v, position = position_dodge(0.9), size = 0.3, width = 0.2) +
  labs(x = "Interval Duration (ms)", y = "Estimate variance (sd)") +
  ylim(0,400) +
  ggtitle("Absolute Variance of BP Estimates") +
  scale_fill_discrete(name = "Interval") +
  scale_x_discrete(limits = c("1500", "3000")) +
  theme_bw()

# compare estimates as function of relative error / deviation from target
est = c(sn$Int_1_mean, sn$Int_2_mean)
i1 = rep(1, 56)
i2 = rep(2, 56)
int = c(i1, i2)
exp = rep(1500, 112)
m_exp1 = cbind(exp, int, est)
err = (est / 750)-1
perr_1 = cbind(m_exp1, err)

est = c(ac$Int_1_mean, ac$Int_2_mean)
i1 = rep(1, 141)
i2 = rep(2, 141)
int = c(i1, i2)
exp = rep(3000, 282)
m_exp2 = cbind(exp, int, est)
err = (est/1500)-1
perr_2 = cbind(m_exp2, err)

perrs = data.frame(rbind(perr_1, perr_2))

bp6b = ggplot(perrs, aes(x = factor(exp), y = err, fill = factor(int))) +
  geom_boxplot() +
  geom_hline(yintercept = 0, size = .1) +
  labs(x = " ", y = "Mean estimate error") +
  ylim(-0.8, 0.8) +
  ggtitle("Mean Error Relative to Target Duration") +
  scale_fill_discrete(name = "Interval") +
  theme_bw()

# use cov to compare variability across target durations
sd1 = sqrt(sn$Int_1_var)
sd2 = sqrt(sn$Int_2_var)
m1 = mean(sn$Int_1_mean)
m2 = mean(sn$Int_2_mean)
cov1 = sd1/m1
cov2 = sd2/m2
cov = c(cov1, cov2)
cov1500 = cbind(cov1, cov2)
i1 = rep(1, 56)
i2 = rep(2, 56)
int = c(i1, i2)
exp = rep(1500, 112)
cov_exp1 = cbind(exp, int, cov)

sd1 = sqrt(ac$Int_1_var)
sd2 = sqrt(ac$Int_2_var)
m1 = mean(ac$Int_1_mean)
m2 = mean(ac$Int_2_mean)
cov1 = sd1/m1
cov2 = sd2/m2
cov = c(cov1, cov2)
i1 = rep(1, 141)
i2 = rep(2, 141)
int = c(i1, i2)
exp = rep(3000, 282)
cov_exp2 = cbind(exp, int, cov)

covs = data.frame(rbind(cov_exp1, cov_exp2))

bp6d = ggplot(covs, aes(x = factor(exp), y = cov, fill = factor(int))) +
  geom_boxplot() +
  labs(x = "Interval Duration (ms)", y = "Estimate variance (CoV)") +
  ylim(0, 0.5) +
  ggtitle("Variance Relative to Target Duration") +
  scale_fill_discrete(name = "Interval") +
  theme_bw()

grid = grid.arrange(bc6a, bp6b, bc6c, bp6d, ncol = 2, top = "Comparison of Experiment 1 (Static/No-Feedback condition) & Experiment 2") 

# compare 1500 data with first 2 blocks from 3000 data (Figure A2)
block2 = read.csv("data/block2.csv")
v1 = mean(sqrt(block2$Var1))
v2 = mean(sqrt(block2$Var2))
sd1 = sd(sqrt(block2$Var1))
sd2 = sd(sqrt(block2$Var2))
m1 = mean(block2$Mean1)
m2 = mean(block2$Mean2)
s1 = sd(block2$Mean1)
s2 = sd(block2$Mean2)

i = c(1,2)
est_m = c(m1, m2)
est_m_sd = c(s1, s2)
est_v = c(v1, v2)
est_v_sd = c(sd1, sd2) 
b2_sum = data.frame(i, est_m, est_m_sd, est_v, est_v_sd)

mixed_sum = rbind(nofeed[c(1:2),c(2:6)], b2_sum)
exp = c("1500", "1500", "3000", "3000")
mixed = cbind(exp, mixed_sum)

limits_mixed_m = aes(ymax = mixed$est_m + mixed$est_m_sd, ymin = mixed$est_m - mixed$est_m_sd)
limits_mixed_v = aes(ymax = mixed$est_v + mixed$est_v_sd, ymin = mixed$est_v - mixed$est_v_sd)

bcA2a <- ggplot(data = mixed, aes(x = factor(exp), y = est_m, fill = factor(i))) +
  geom_bar(stat = "identity", position = position_dodge(0.9), colour = "black", size = 0.3) +
  geom_errorbar(limits_mixed_m, position = position_dodge(0.9), size = 0.3, width = 0.2) +
  geom_hline(yintercept = 750, size = .1) +
  geom_hline(yintercept = 1500, size = .1) +
  labs(x = " ", y = "Mean estimate (ms)") +
  coord_cartesian(ylim=c(250,1750)) +
  ggtitle("Mean Duration of BP Estimates") +
  scale_fill_discrete(name = "Interval") +
  scale_x_discrete(limits = c("1500", "3000")) +
  theme_bw()

bcA2c <- ggplot(data = mixed, aes(x = factor(exp), y = est_v, fill = factor(i))) +
  geom_bar(stat = "identity", position = position_dodge(0.9), colour = "black", size = 0.3) +
  geom_errorbar(limits_mixed_v, position = position_dodge(0.9), size = 0.3, width = 0.2) +
  labs(x = "Interval Duration (ms)", y = "Estimate variance (sd)") +
  ylim(0,400) +
  ggtitle("Absolute Variance of BP Estimates") +
  scale_fill_discrete(name = "Interval") +
  scale_x_discrete(limits = c("1500", "3000")) +
  theme_bw()

# mean error
est = c(block2$Mean1, block2$Mean2)
i1 = rep(1, 141)
i2 = rep(2, 141)
int = c(i1, i2)
exp = rep(3000, 282)
m_exp2 = cbind(exp, int, est)
err = (est/1500)-1
perr_2 = cbind(m_exp2, err)

perrs = data.frame(rbind(perr_1, perr_2))

bpA2b = ggplot(perrs, aes(x = factor(exp), y = err, fill = factor(int))) +
  geom_boxplot() +
  geom_hline(yintercept = 0, size = .1) +
  labs(x = " ", y = "Mean estimate error") +
  ylim(-0.8, 0.8) +
  ggtitle("Mean Error Relative to Target Duration") +
  scale_fill_discrete(name = "Interval") +
  theme_bw()

# cov
sd1 = sqrt(block2$Var1)
sd2 = sqrt(block2$Var2)
m1 = mean(block2$Mean1)
m2 = mean(block2$Mean2)
cov1 = sd1/m1
cov2 = sd2/m2
cov = c(cov1, cov2)
cov3000 = cbind(cov1, cov2)
i1 = rep(1, 141)
i2 = rep(2, 141)
int = c(i1, i2)
exp = rep(3000, 282)
cov_exp2 = cbind(exp, int, cov)

covs = data.frame(rbind(cov_exp1, cov_exp2))

bpA2d = ggplot(covs, aes(x = factor(exp), y = cov, fill = factor(int))) +
  geom_boxplot() +
  labs(x = "Interval Duration (ms)", y = "Estimate variance (CoV)") +
  ylim(0, 0.5) +
  ggtitle("Variance Relative to Target Duration") +
  scale_fill_discrete(name = "Interval") +
  theme_bw()

gridA2 = grid.arrange(bcA2a, bpA2b, bcA2c, bpA2d, ncol = 2, top = "Comparison across Exp 1 (Static/No-Feedback condition) & Exp 2 (Blocks 1 & 2 only)") 

int1covs = pb2gen(cov1500[,1], cov3000[,1])   # p = 0, diff = .06, CI [.04, .08]
int2covs = pb2gen(cov1500[,2], cov3000[,2])   # p = 0, diff = .05, CI [.03, .08]


### Best/Worst Estimates ###

ac_bw_mean_diff = bootdpci(ac$Best_mean, ac$Worst_mean)   # p = 0, psi = -37.80, CI [-50.38, -26.42] ***
ac_bw_var_diff = bootdpci(ac$Best_var, ac$Worst_var)      # p = 0, psi = -26133.1, CI [-29985.09, -23017.42] ***

# plot data (Figure 7)

# get data into long form
best_worst = ac[,c(1, 10, 12, 11, 13)]
long_ac = gather(best_worst, class, value, Best_mean:Worst_var)

# divide into separate d.f. for mean / variance
# compare static/no-feedback best/worst means
exp = 3000
error = (long_ac$value[1:282]/1500)-1
bw_ac_m = cbind(long_ac[c(1:282),],error,exp)

exp = 1500
exp1_snf = subset(bw_s_m, Feedback == 0)
error = (exp1_snf$value/750)-1
exp1_snf = cbind(exp1_snf[,c(1,4,5)],error,exp)

pool_bw_mu = rbind(bw_ac_m, exp1_snf)

bp7b = ggplot(pool_bw_mu, aes(x = factor(exp), y = error, fill = factor(class))) +
  geom_boxplot() +
  geom_hline(yintercept = 0, size = .1) +
  labs(x = " ", y = "Mean estimate error") +
  ylim(-.8,.8) +
  ggtitle("Mean Error Relative to Target Duration") +
  scale_x_discrete(labels = c("1500", "3000")) +
  scale_fill_discrete(name = "Category", label = c("Best", "Worst")) +
  theme_bw()

exp = c(1500,1500, 3000,3000)
class = c(1, 2, 1, 2)
est_m = c(mean(exp1_snf$value[exp1_snf$class=="Best_mean"]), mean(exp1_snf$value[exp1_snf$class=="Worst_mean"]), mean(bw_ac_m$value[bw_ac_m$class=="Best_mean"]), mean(bw_ac_m$value[bw_ac_m$class=="Worst_mean"]))
est_sd = c(sd(exp1_snf$value[exp1_snf$class=="Best_mean"]), sd(exp1_snf$value[exp1_snf$class=="Worst_mean"]), sd(bw_ac_m$value[bw_ac_m$class=="Best_mean"]), sd(bw_ac_m$value[bw_ac_m$class=="Worst_mean"]))
pool_sums = data.frame(exp,class, est_m, est_sd)

limits_pool = aes(ymax = pool_sums$est_m + pool_sums$est_sd, ymin = pool_sums$est_m - pool_sums$est_sd)

bc7a <- ggplot(pool_sums, aes(x = factor(exp), y = est_m, fill = factor(class))) +
  geom_bar(stat = "identity", position = position_dodge(0.9), colour = "black", size = 0.3) +
  geom_errorbar(limits_pool, position = position_dodge(0.9), size = 0.3, width = 0.2) +
  geom_hline(yintercept = 750, size = .1) +
  geom_hline(yintercept = 1500, size = .1) +
  labs(x = " ", y = "Mean estimate (ms)") +
  ylim(0,1800) +
  ggtitle("Mean Duration of Best/Worst Estimates") +
  scale_fill_discrete(name = "Category", label = c("Best", "Worst")) +
  scale_x_discrete(limits = c("1500", "3000")) +
  theme_bw()

bw_ac_v = long_ac[c(283:564),]
sd = sqrt(bw_ac_v$value)

exp = 3000
bw_ac_sd = cbind(bw_ac_v,sd,exp)
exp = 1500
bw_snf = cbind(bw_s_sd, exp)
bw_mixed = rbind(subset(bw_snf, Feedback == 0)[,c(1,4,5,6,7)], bw_ac_sd)
bw_cov = bw_mixed[,4]/(bw_mixed[,5]/2)
bw_mix_cv = cbind(bw_mixed, bw_cov)

bp7c = ggplot(bw_mixed, aes(x = factor(exp), y = sd, fill = factor(class))) +
  geom_boxplot() +
  labs(x = "Interval Duration (ms)", y = "Estimate variance (sd)") +
  ylim(0,700) +
  ggtitle("Variance of Best/Worst Estimates") +
  scale_fill_discrete(name = "Category", label = c("Best", "Worst")) +
  theme_bw()

bp7d = ggplot(bw_mix_cv, aes(x = factor(exp), y = bw_cov, fill = factor(class))) +
  geom_boxplot() +
  labs(x = "Interval Duration (ms)", y = "Estimate variance (CoV)") +
  ylim(0,.9) +
  ggtitle("Variance Relative to Target Duration") +
  scale_fill_discrete(name = "Category", label = c("Best", "Worst")) +
  theme_bw()

plot_grid(bc7a, bp7b, bp7c, bp7d, ncol = 2)


### SUBSECOND PERSONALITY ###

# averaged mean estimates
ac$Int_mean = (ac$Int_1_mean + ac$Int_2_mean)/2

ac.ue_m = corb(ac$UnEx, ac$Int_mean)     # p = .394, cor = -.07, CI [-.25, .09]
ac.cd_m = corb(ac$CogDis, ac$Int_mean)     # p = .815, cor = -.02, CI [-.18, .13]
ac.ia_m = corb(ac$IntAn, ac$Int_mean)     # p = .267, cor = .10, CI [-.07, .27]
ac.in_m = corb(ac$ImpNon, ac$Int_mean)     # p = .187, cor = -.11, CI [-.28, .06]

# absolute error of averaged mean estimates
ac_err = abs(ac$Int_mean - 1500)

l.ue_err = corb(ac$UnEx, ac_err)     # p = .905, cor = 0, CI [-.19, .17]
l.cd_err = corb(ac$CogDis, ac_err)     # p = .925, cor = .01, CI [-.17, .18]
l.ia_err = corb(ac$IntAn, ac_err)     # p = .611, cor = -.05, CI [-.23, .13]
l.in_err = corb(ac$ImpNon, ac_err)     # p = .885, cor = .01, CI [-.17, .17]

# averaged variance estimates
ac$Int_var = (ac$Int_1_var + ac$Int_2_var)/2

ac.ue_v = corb(ac$UnEx, ac$Int_var)     # p = .314, cor = .07, CI [-.08, .23]
ac.cd_v = corb(ac$CogDis, ac$Int_var)     # p = .060, cor = .15, CI [-.00, .31]  trend
ac.ia_v = corb(ac$IntAn, ac$Int_var)     # p = .424, cor = .08, CI [-.10, .26]
ac.in_v = corb(ac$ImpNon, ac$Int_var)     # p = .174, cor = .11, CI [-.04, .27]

# best variances
ac.ue_bv = corb(ac$UnEx, ac$Best_var)    # p = .174, cor = .10, CI [-.04, .26]
ac.cd_bv = corb(ac$CogDis, ac$Best_var)    # p = .010, cor = .18, CI [.02, .33] *
ac.ia_bv = corb(ac$IntAn, ac$Best_var)    # p = .200, cor = .13, CI [-.06, .31]
ac.in_bv = corb(ac$ImpNon, ac$Best_var)    # p = .214, cor = .09, CI [-.06, .24]

# proportion best variances
ac.p_var = ac$I_Best_var / ac$Best_var
ac.p_var[ac.p_var > 1.04] = NA
ac.ue_pv = corb(ac$UnEx, ac.p_var)    # p = .437
ac.cd_pv = corb(ac$CogDis, ac.p_var)    # p = .761
ac.ia_pv = corb(ac$IntAn, ac.p_var)    # p = .751
ac.in_pv = corb(ac$ImpNon, ac.p_var)    # p = .674

# subgroup analysis: conjunction UE/IN
highC <- ac$UnEx > median(ac$UnEx) & ac$ImpNon > median(ac$ImpNon)
lowC <- ac$UnEx <= median(ac$UnEx) & ac$ImpNon <= median(ac$ImpNon)

cong <- highC | lowC
corb(ac$UnEx[cong], ac$ImpNon[cong])          # p = 0, cor = .83, CI [.78, .88] ***

corb(ac$UnEx[cong], ac_err[cong])         # p = .871
corb(ac$UnEx[cong], ac.p_var[cong])       # p = .457
corb(ac$ImpNon[cong], ac.p_var[cong])     # p = .424
