# Supplementary material for: Individual differences in first- and second-order temporal judgment
Source: PLoS One. 2018 Feb 5;13(2):e0191422. doi: 10.1371/journal.pone.0191422 (PMC5798768; doi:10.1371/journal.pone.0191422)
Supplement: S1 Data — (ZIP) [file pone.0191422.s002.zip › R analysis/Import raw data/import_raw_data_3000.R]

library(data.table)

# import (static, no feedback) data into temporary list
files <- list.files(path = "~/Dropbox/ASC new project/Andrew Hons 2015/Andrew hons - Vision/Raw data files/", pattern = "_3000_STATIC_STEADY_FBOFF_0.dat", full.names = TRUE)
temp <- lapply(files, read.table, sep="\t", fill = TRUE)

# extract subject number from filename, append as new column to corresponding list
id <- as.numeric(sub(".*?/(.*?)_3000.*", "\\1", files))     
temp <- mapply(cbind, "ID" = id, temp, SIMPLIFY = F)

temp.df <- do.call(rbind.data.frame, temp)
long.df <- reshape(temp.df, varying = c("V3", "V4"), v.names = "Est", timevar = "Int", times = c("V3" = 1, "V4" = 2), direction = "long")

# select relevant data 
new.data <- subset(long.df, select = c(1,6,7))

# set estimates as numeric, eliminate negative interval estimates 
new.data$Est = as.numeric(new.data$Est)
trim.data = new.data
trim.data$Est[trim.data$Est < 0] <- NA

# append condition identifiers
Drift = 0
Feedback = 0
Cedrus = 1
sn.long3000 = cbind(trim.data, Drift, Feedback, Cedrus)


## delete final column (empty)
#for (ind in 1:length(temp)){
#  temp[[ind]]$V6 <- NULL
#}

## apply column names
#lapply(temp, setNames, nm = c('Subj_ID', 'Trial', 'Target', 'Est1', 'Est2', 'Best'))
