# Supplementary material for: Individual differences in first- and second-order temporal judgment
Source: PLoS One. 2018 Feb 5;13(2):e0191422. doi: 10.1371/journal.pone.0191422 (PMC5798768; doi:10.1371/journal.pone.0191422)
Supplement: S1 Data — (ZIP) [file pone.0191422.s002.zip › R analysis/Import raw data/import_drift_nofeed_ced.R]

library(data.table)

# import (static, no feedback) data into temporary list
files <- list.files(path = "~/Dropbox/ASC new project/Hons 2013 Data/Hons 2013 raw files/CEDRUS data", pattern = "_1500_DRIFTING_STEADY_FBOFF_0.dat", full.names = TRUE)
temp <- lapply(files, read.table, sep="\t", fill=T)

# extract subject number from filename, append as new column to corresponding list
id <- as.numeric(sub(".*?data/(.*?)_1500.*", "\\1", files))     
temp <- mapply(cbind, "ID" = id, temp, SIMPLIFY = F)

temp.df <- do.call(rbind.data.frame, temp)
long.df <- reshape(temp.df, varying = c("V3", "V4"), v.names = "Est", timevar = "Int", times = c("V3" = 1, "V4" = 2), direction = "long")

# select relevant data 
new.data <- subset(long.df, select = c(1,6,7))

# eliminate negative interval estimates 
trim.data = new.data
trim.data$Est[trim.data$Est < 0] <- NA

# append condition identifiers
Drift = 1
Feedback = 0
Cedrus = 1
dn.c.long = cbind(trim.data, Drift, Feedback, Cedrus)
