# Supplementary material for: Individual differences in first- and second-order temporal judgment
Source: PLoS One. 2018 Feb 5;13(2):e0191422. doi: 10.1371/journal.pone.0191422 (PMC5798768; doi:10.1371/journal.pone.0191422)
Supplement: S1 Data — (ZIP) [file pone.0191422.s002.zip › R analysis/Import raw data/bind_1500_data.R]

source('~/Dropbox/ASC new project/R analysis/Import raw data/import_stat_nofeed_ced.R')
source('~/Dropbox/ASC new project/R analysis/Import raw data/import_stat_nofeed_rt.R')
source('~/Dropbox/ASC new project/R analysis/Import raw data/import_stat_feed_ced.R')
source('~/Dropbox/ASC new project/R analysis/Import raw data/import_stat_feed_rt.R')
source('~/Dropbox/ASC new project/R analysis/Import raw data/import_drift_nofeed_ced.R')
source('~/Dropbox/ASC new project/R analysis/Import raw data/import_drift_nofeed_rt.R')
source('~/Dropbox/ASC new project/R analysis/Import raw data/import_drift_feed_ced.R')
source('~/Dropbox/ASC new project/R analysis/Import raw data/import_drift_feed_rt.R')

global.1500 <- rbind(sn.c.long, sn.rt.long, sf.c.long, sf.rt.long, dn.c.long, dn.rt.long, df.c.long, df.rt.long)
