# Supplementary material for: Individual differences in first- and second-order temporal judgment
Source: PLoS One. 2018 Feb 5;13(2):e0191422. doi: 10.1371/journal.pone.0191422 (PMC5798768; doi:10.1371/journal.pone.0191422)
Supplement: S1 Data — (ZIP) [file pone.0191422.s002.zip › R analysis/Import raw data/running_mean.R]

# plot simple running average of interval estimates 
library(data.table)
library(ggplot2)
library(cowplot)

# make sure dplyr `filter` function doesn't interfere
if (sum(search() == "package:dplyr") == 1)
  detach("package:dplyr", unload=TRUE, force=TRUE)    
  
# load data
source('~/Dropbox/ASC new project/R analysis/Import raw data/import_raw_data_3000.R')
data <- sn.long3000

S <- 8              # choose subject

# FIR filter data
f5 <- rep(1/5, 5)   # 5 filter coefficients, equal weighting

# interval 1
int1.1 <- filter(data$Est[data$ID == S & data$Int == 1][1:50], f5, sides = 1) 
int1.2 <- filter(data$Est[data$ID == S & data$Int == 1][51:100], f5, sides = 1)
int1.3 <- filter(data$Est[data$ID == S & data$Int == 1][101:150], f5, sides = 1)
int1.4 <- filter(data$Est[data$ID == S & data$Int == 1][151:200], f5, sides = 1)

# interval 2
int2.1 <- filter(data$Est[data$ID == S & data$Int == 2][1:50], f5, sides = 1)
int2.2 <- filter(data$Est[data$ID == S & data$Int == 2][51:100], f5, sides = 1)
int2.3 <- filter(data$Est[data$ID == S & data$Int == 2][101:150], f5, sides = 1)
int2.4 <- filter(data$Est[data$ID == S & data$Int == 2][151:200], f5, sides = 1)

## ggplot
trials = c(1:50, 1:50)
inter = c(rep(1, 50), rep(2, 50))

tscale = c(1000, 2000)  # set bounds of y axis (ms)

d1 <- data.frame(c(int1.1, int2.1))
p1 <- ggplot(d1) +
  geom_line(aes(x=trials, y=d1, group=inter, color=factor(inter))) +
  geom_hline(yintercept = 1500, color="grey") +
  ylim(tscale) +
  labs(x = "", y = "Estimate duration (ms)", color = "") +
  ggtitle("Block 1") +
  theme(legend.position="none") 

d2 <- data.frame(c(int1.2, int2.2))
p2 <- ggplot(d2) +
  geom_line(aes(x=trials, y=d2, group=inter, color=factor(inter))) +
  geom_hline(yintercept = 1500, color="grey") +
  ylim(tscale) +
  labs(x = "", y = "", color = "") +
  ggtitle("Block 2") +
  theme(legend.position="none") 

d3 <- data.frame(c(int1.3, int2.3))
p3 <- ggplot(d3) +
  geom_line(aes(x=trials, y=d3, group=inter, color=factor(inter))) +
  geom_hline(yintercept = 1500, color="grey") +
  ylim(tscale) +
  labs(x = "Trial", y = "Estimate duration (ms)", color = "") +
  ggtitle("Block 3") +
  theme(legend.position="none") 

d4 <- data.frame(c(int1.4, int2.4))
p4 <- ggplot(d4) +
  geom_line(aes(x=trials, y=d4, group=inter, color=factor(inter))) +
  geom_hline(yintercept = 1500, color="grey") +
  ylim(tscale) +
  labs(x = "Trial", y = "", color = "Interval") +
  ggtitle("Block 4")

leg <- get_legend(p4)
pgrid <- plot_grid(p1, p2, p3, p4 + theme(legend.position = "none"), ncol = 2)
plot_grid(pgrid, leg, ncol = 2, rel_widths = c(1, .1))
